# Supplementary material for: Modulatory Effects of Huoxiang Zhengqi Oral Liquid on Gut Microbiome Homeostasis Based on Healthy Adults and Antibiotic-Induced Gut Microbial Dysbiosis Mice Model
Source: Front Pharmacol. 2022 Mar 24;13:841990. doi: 10.3389/fphar.2022.841990 (PMC8987308; doi:10.3389/fphar.2022.841990)
Supplement: Supplementary file 2 [file Table3.CSV]

Table S3. Significant difference test between three groups_phylum and genus.
Species name	Day0-Mean(%)	Day0-Sd(%)	Day15-Mean(%)	Day15-Sd(%)	Day8-Mean(%)	Day8-Sd(%)	Pvalue	Corrected pvalue
p__Firmicutes	73.64	13.65	64.29	17.24	69.91	16.56	0.0883	0.4749
p__Actinobacteriota	11.14	10.16	12.49	13.52	13.58	11.52	0.6477	0.8436
p__Proteobacteria	9.093	13.65	15.07	17.88	7.69	13.53	0.09498	0.4749
p__Bacteroidota	5.915	11.87	7.64	16.21	8.501	15.93	0.8436	0.8436
p__Fusobacteriota	0.1124	0.5852	0.3695	2.003	0.1953	0.9828	0.7183	0.8436
p__Patescibacteria	0.0391	0.05086	0.05794	0.1479	0.04755	0.08637	0.7457	0.8436
p__unclassified_k__norank_d__Bacteria	0.02765	0.04523	0.04361	0.0472	0.02441	0.02155	0.07844	0.4749
p__Desulfobacterota	0.01999	0.061	0.01603	0.02834	0.03789	0.1356	0.6486	0.8436
p__Verrucomicrobiota	0.006344	0.02159	0.01436	0.06853	0.01072	0.02703	0.8157	0.8436
p__Cyanobacteria	0.007915	0.02168	0.003554	0.00726	0.006325	0.01527	0.4595	0.8436
p__Synergistota	0.001576	0.005596	0.001968	0.00739	0.0002171	0.0009153	0.2893	0.8436
p__Campilobacterota	6.85E-05	0.0003753	0	0	0.0001409	0.0005586	0.3596	0.8436
p__Spirochaetota	0.0001997	0.0007712	0	0	0	0	0.1323	0.4962
p__Deferribacterota	5.78E-05	0.0003166	8.40E-05	0.00046	0	0	0.603	0.8436
p__Chloroflexi	0	0	5.97E-05	0.0003271	5.88E-05	0.0003221	0.603	0.8436
